# Supplementary material for: Compositional equivalence assessment of insect-resistant genetically modified rice using multiple statistical analyses
Source: GM Crops Food. 2021 Mar 1;12(1):303–14. doi: 10.1080/21645698.2021.1893624 (PMC7928020; doi:10.1080/21645698.2021.1893624)
Supplement: Supplemental Material [file KGMC_A_1893624_SM8961.zip]

Archive with 6 entries (6 files):
- Figure S1.png
- Figure S2.png
- Figure S3.png
- Figure S4.png
- Figure S5.png
- Supporting information Table2 and Table3.xlsx
