# Supplementary material for: Compositional equivalence assessment of insect-resistant genetically modified rice using multiple statistical analyses
Source: GM Crops Food. 2021 Mar 1;12(1):303–14. doi: 10.1080/21645698.2021.1893624 (PMC7928020; doi:10.1080/21645698.2021.1893624)
Supplement: Supplemental Material [file KGMC_A_1893624_SM8961.zip › Supporting information Table2 and Table3.xlsx]

## Sheet: Table S2
Table S2. Nutritional componets (Dry weight basis) and the analysis of significance differences between study groups
Nutrients		Cultivation year	Mean(SD)	Suwon				Jeonju				Reference cross site and year**	OECD consensus***
			mim.-max	Bt rice	Non Bt rice	p-value*	Reference	Bt rice	Non Bt rice	p-value	Reference
Proximates (8)	Moisture (%)	2015	mean (SD)	10.20 (0.11)	10.62 (0.06)	>0.05	10.19-11.14	10.53 (0.44)	10.69 (0.34)	>0.05	10.25-11.0	9.66-13.05	12.1-16.4
			mim.-max	10.11-10.38	10.56-10.70			10.00-10.93	10.09-10.93
		2016	mean (SD)	13.07 (0.20)	13.38 (0.12)	<0.05	11.96-13.05	14.28 (0.12)	14.77 (0.21)	<0.05	9.66-11.24
			mim.-max	12.87-13.38	13.24-13.51			14.14-14.47	14.45-14.94
	Protein (%)	2015	mean (SD)	5.92 (0.12)	5.66 (0.12)	<0.05	5.35-10.21	5.23 (0.16)	5.54 (0.01)	<0.05	4.56-6.10	4.56-10.21	6.5-10.0
			mim.-max	5.79-6.11	5.55-5.83			5.04-5.42	5.38-5.66
		2016	mean (SD)	5.16 (0.13)	5.01 (0.24)	<0.05	5.06-5.86	5.10 (0.12)	5.21 (0.08)	>0.05	4.83-5.77
			mim.-max	4.97-5.28	4.75-5.33			4.93-5.27	5.14-5.32
	fat (%)	2015	mean (SD)	1.74 (0.09)	2.032 (0.37)	>0.05	1.24-3.86	1.78 (0.15)	2.03 (0.17)	<0.05	0.99-2.54	0.99-3.86	2.8-3.9
			mim.-max	1.59-1.85	1.56-2.52			1.55-1.94	1.83-2.23
		2016	mean (SD)	2.72 (0.23)	2.82 (0.28)	>0.05	1.31-3.62	2.59 (0.13)	4.05 (0.30)	<0.05	1.27-3.50
			mim.-max	2.45-3.06	2.52-3.22			2.47-2.78	3.79-4.57
	Crude fiber (%)	2015	mean (SD)	0.94 (0.03)	0.87 (0.05)	>0.05	0.40-1.75	1.17 (0.13)	0.89 (0.06)	<0.05	0.22-1.40	0.22-1.75	0.7-1.2
			mim.-max	0.89-0.97	0.80-0.92			1.01-1.35	0.79-0.96
		2016	mean (SD)	0.86 (0.07)	0.93 (0.07)	>0.05	0.60-1.45	0.60 (0.13)	0.51 (0.13)	>0.05	0.88-1.59
			mim.-max	0.81-0.94	0.86-1.03			0.44-0.74	0.40-0.72
	Ash (%)	2015	mean (SD)	1.43 (0.16)	1.23 (0.05)	>0.05	1.02-2.39	1.57 (0.19)	1.55 (0.06)	>0.05	0.78-1.92	0.78-2.39	1.2-1.7
			mim.-max	1.26-1.62	1.16-1.28			1.32-1.78	1.46-1.61
		2016	mean (SD)	1.05 (0.06)	1.07 (0.05)	>0.05	0.88-1.35	0.97 (0.02)	0.87 (0.03)	<0.05	0.80-1.41
			mim.-max	0.98-1.12	1.03-1.15			0.94-1.00	0.85-0.93
	SDF (%)	2015	mean (SD)	0.34 (0.08)	0.27 (0.04)	>0.05	0.11-0.67	0.29 (0.08)	0.44 (0.05)	>0.05	0.18-0.83	0.03-0.83	-
			mim.-max	0.22-0.43	0.21-0.33			0.19-0.36	0.37-0.49
		2016	mean (SD)	0.17 (0.04)	0.24 (0.04)	<0.05	0.07-0.18	0.25 (0.05)	0.17 (0.04)	<0.05	0.03-0.25
			mim.-max	0.12-0.22	0.17-0.27			0.20-0.32	0.11-0.21
	IDF (%)	2015	mean (SD)	3.99 (0.48)	4.45 (0.29)	>0.05	3.65-4.84	4.46 (0.21)	4.43 (0.23)	>0.05	3.84-4.90	2.16-4.90	-
			mim.-max	3.52-4.60	4.28-4.98			4.28-4.69	4.04-4.61
		2016	mean (SD)	4.37 (0.41)	3.26 (0.19)	<0.05	2.16-4.59	3.75 (0.27)	3.34 (0.24)	<0.05	2.28-3.59
			mim.-max	3.89-4.92	3.13-3.55			3.30-4.27	2.95-3.56
	Carbohydrate (%)	2015	mean (SD)	82.70 (0.23)	80.45(0.42)	<0.05	79.37-82.97	83.48 (0.32)	83.10 (0.15)	>0.05	79.85-83.51	76.88-83.51	85.2-88.9
			mim.-max	82.38-82.95	79.81-80.95			83.12-83.87	82.88-83.20
		2016	mean (SD)	78.30(0.28)	76.78 (0.53)	<0.05	76.88-79.76	77.07 (0.28)	75.08 (0.30)	<0.05	79.57-82.21
			mim.-max	78.02-78.72	75.95-77.36			76.65-77.39	74.73-75.47
	Starch (%)	2015	mean (SD)	70.43 (1.87)	69.83 (1.75)	>0.05	62.88-64.76	65.36 (2.08)	66.55 (1.52)	>0.05	59.23-63.54	59.23-66.93	77.2
			mim.-max	67.65-72.53	68.42-72.17			62.60-68.12	64.63-68.46
		2016	mean (SD)	62.15 (1.40)	62.50 (2.25)	>0.05	59.75-66.93	59.74 (3.20)	61.13 (2.40)	>0.05	60.18-64.48
			mim.-max	60.73-63.54	60.13-64.62			57.33-63.36	59.04-63.75
Amino acids (% protein) (18)	cystine	2015	mean (SD)	2.56 (0.07)	2.47 (0.04)	>0.05	1.94-3.25	2.73 (0.20)	2.48 (0.08)	<0.05	2.05-2.73	1.94-3.25	2.2–2.4
			mim.-max	2.47-2.65	2.41-2.51			2.51-3.02	2.38-2.61
		2016	mean (SD)	2.75 (0.05)	2.65 (0.17)	>0.05	2.40-2.76	2.74 (0.05)	2.55 (0.05)	<0.05	2.34-2.91
			mim.-max	2.70-2.85	2.50-2.92			2.67-2.79	2.49-2.60
	methionine	2015	mean (SD)	2.30 (0.06)	2.19 (0.05)	<0.05	1.74-2.94	2.36 (0.19)	2.26 (0.07)	>0.05	1.71-2.61	1.71-2.94	2.3, 2.5
			mim.-max	2.23-2.41	2.13-2.27			0.15-2.59	2.17-2.35
		2016	mean (SD)	2.40 (0.04)	2.27 (0.10	<0.05	2.13-2.45	2.38 (0.07)	2.15 (0.04)	<0.05	2.12-2.59
			mim.-max	2.36-2.45	2.13-2.41			2.29-2.49	2.08-2.18
	aspartic acid	2015	mean (SD)	8.96 (0.39)	8.98 (0.36)	>0.05	7.27-11.24	8.83 (0.20)	8.77 (0.36)	>0.05	8.05-10.23	7.27-11.24	9.0, 9.5
			mim.-max	8.46-9.50	8.54-9.38			8.60-9.09	8.38-9.30
		2016	mean (SD)	8.32 (0.29)	8.36 (0.36)	>0.05	8.30-9.02	8.70 (0.19)	8.51 (0.17)	>0.05	8.12-9.35
			mim.-max	7.83-8.59	8.00-8.90			8.38-8.90	8.29-8.68
	threonine	2015	mean (SD)	3.84 (0.18)	3.85 (0.15)	>0.05	3.16-4.80	3.94 (0.09)	0.86 (0.15)	>0.05	2.99-4.37	2.99-4.80	3.9–4.0
			mim.-max	3.60-4.09	3.68-4.03			3.85-4.06	3.68-4.07
		2016	mean (SD)	3.89 (0.14)	3.84 (0.15)	>0.05	3.66-3.99	3.82 (0.13)	3.76 (0.08)	>0.05	3.60-4.11
			mim.-max	3.67-4.01	3.67-4.02			3.72-4.06	3.63-3.82
	serine	2015	mean (SD)	5.29 (0.23)	5.39 (0.19)	>0.05	4.24-6.67	5.38 (0.06)	5.28 (0.19)	>0.05	4.57-5.99	4.24-6.67	4.8–5.8
			mim.-max	4.94-5.58	5.15-5.61			5.30-5.47	5.11-5.60
		2016	mean (SD)	5.52 (0.17)	5.52 (0.20)	>0.05	5.23-5.84	5.77 (0.17)	5.57 (0.11)	>0.05	5.17-5.93
			mim.-max	5.29-5.69	5.31-5.80			5.63-6.05	5.38-5.66
	glutamic acid	2015	mean (SD)	16.62 (0.70)	16.73 (0.57)	>0.05	13.09-20.32	16.15 (0.30)	15.88 (0.52)	>0.05	14.51-18.67	13.09-20.32	16.9, 17.6
			mim.-max	15.57-17.52	16.02-17.36			15.93-16.58	15.34-16.71
		2016	mean (SD)	16.69 (0.55)	16.46 (0.70)	>0.05	15.49-17.12	17.34 (0.54)	17.32 (0.39)	>0.05	15.42-17.36
			mim.-max	15.80-17.27	15.66-17.38			17.22-17.58	16.93-17.57
	glycine	2015	mean (SD)	4.60 (0.22)	4.60 (0.20)	>0.05	3.80-5.77	4.69 (0.08)	4.67 (0.20)	>0.05	4.19-5.45	3.80-5.45	4.7, 4.8
			mim.-max	4.36-4.91	4.38-4.80			4.60-4.80	4.44-4.95
		2016	mean (SD)	4.38 (0.17)	4.42 (0.18)	>0.05	4.28-4.66	4.47 (0.10)	4.32 (0.08)	<0.05	4.24-4.93
			mim.-max	4.12-4.53	4.23-4.69			4.37-4.60	4.20-4.39
	alanine	2015	mean (SD)	5.78 (0.26)	0.74 (0.24)	>0.05	4.53-6.94	5.90 (0.13)	5.72 (0.23)	>0.05	5.05-6.85	4.53-6.94	5.8
			mim.-max	5.44-6.12	5.48-5.99			5.73-6.05	5.48-6.06
		2016	mean (SD)	5.52 (0.20)	5.46 (0.23)	>0.05	5.18-5.60	5.65 (0.17)	5.42 (0.09)	<0.05	5.04-5.76
			mim.-max	5.19-5.68	5.20-5.78			5.47-5.91	5.28-5.51
	valine	2015	mean (SD)	5.09 (0.19)	5.11 (0.17)	>0.05	4.23-5.92	5.15 (0.13)	4.98 (0.16)	>0.05	4.28-5.66	4.23-5.92	5.0–6.6
			mim.-max	4.85-5.37	4.93-5.27			4.97-5.33	4.86-5.27
		2016	mean (SD)	4.81 (0.16)	4.62 (0.20)	>0.05	4.40-4.95	4.86 (0.25)	4.64 (0.11)	>0.05	4.43-5.18
			mim.-max	4.54-4.95	4.36-4.92			4.56-5.17	4.46-4.73
	isoleucine	2015	mean (SD)	3.35 (0.12)	3.29 (0.11)	>0.05	2.56-3.88	3.32 (0.08)	3.30 (0.07)	>0.05	2.94-3.93	2.56-3.93	3.6-4.6
			mim.-max	3.18-3.50	3.17-3.43			3.22-3.40	3.09-3.35
		2016	mean (SD)	3.05 (0.14)	2.90 (0.13)	>0.05	2.87-3.20	3.16 (0.12)	2.98 (0.08)	<0.05	2.86-3.25
			mim.-max	2.81-3.17	2.72-3.06			2.98-3.31	2.86-3.07
	leucine	2015	mean (SD)	8.46 (0.35)	8.30 (0.28)	>0.05	5.98-9.42	8.23 (0.26)	8.09 (0.33)	>0.05	7.33-9.57	5.98-9.57	8.3–8.9
			mim.-max	7.97-8.92	7.98-8.56			8.04-8.68	7.65-8.53
		2016	mean (SD)	8.04 (0.25)	7.76 (0.29)	>0.05	7.44-8.30	8.37 (0.21)	8.05 (0.12)	<0.05	7.57-8.48
			mim.-max	7.64-8.21	7.40-8.12			8.11-8.62	7.78-8.16
	tyrosine	2015	mean (SD)	3.62 (0.38)	3.55 (0.13)	>0.05	3.17-5.59	3.62 (0.61)	3.24 (0.43)	>0.05	3.76-4.84	3.06-5.59	3.8–4.6
			mim.-max	3.23-4.25	3.39-3.69			3.16-4.42	2.86-3.97
		2016	mean (SD)	3.93 (0011)	3.63 (0.11)	<0.05	3.27-4.22	4.06 (0.37)	3.97 (0.20)	>0.05	3.06-4.38
			mim.-max	3.80-4.09	3.49-3.77			3.49-4.43	3.83-4.32
	phenylalanine	2015	mean (SD)	5.39 (0.24)	5.32 (0.20)	>0.05	4.12-5.94	5.34 (0.15)	5.16 (0.20)	>0.05	4.54-5.76	4.12-5.94	5.0, 5.3
			mim.-max	5.04-5.68	5.07-5.58			5.22-5.60	4.97-5.45
		2016	mean (SD)	5.14 (0.19)	4.83 (0.22)	<0.05	4.70-5.38	5.27 (0.18)	5.02 (0.04)	<0.05	4.68-5.29
			mim.-max	4.82-5.29	4.52-5.05			5.02-5.46	4.96-5.05
	lysine	2015	mean (SD)	3.71 (0.14)	3.72 (0.17)	>0.05	3.20-4.76	3.99 (0.17)	3.86 (0.21)	>0.05	3.53-4.78	3.20-4.78	3.9, 4.3
			mim.-max	3.49-3.85	3.54-3.98			3.85-4.26	3.62-4.09
		2016	mean (SD)	3.48 (0.16)	3.47 (0.14)	>0.05	3.44-3.82	3.44 (0.08)	3.28 (0.07)	<0.05	3.37-4.23
			mim.-max	3.25-3.66	3.33-3.67			3.33-3.53	3.16-3.34
	histidine	2015	mean (SD)	2.27 (0.08)	2.34 (0.11)	>0.05	1.95-3.22	2.35 (0.05)	2.28 (0.06)	>0.05	2.14-2.72	1.95-3.22	2.4, 2.6
			mim.-max	2.16-2.39	2.22-2.45			2.31-2.42	2.20-2.35
		2016	mean (SD)	2.46 (0.08)	2.43 (0.10)	>0.05	2.39-2.61	2.46 (0.10)	2.36 (0.04)	>0.05	2.31-2.77
			mim.-max	2.34-2.54	2.32-2.56			2.31-2.56	2.30-2.41
	arginine	2015	mean (SD)	7.64 (0.30)	7.79 (0.30)	>0.05	6.56-10.28	7.56 (0.21)	7.54 (0.30)	>0.05	7.06-9.27	6.56-10.28	8.5–10.5
			mim.-max	7.19-8.01	7.46-8.11			7.31-7.78	7.20-7.97
		2016	mean (SD)	7.09 (0.25)	7.22 (0.29)	>0.05	7.18-8.04	7.45 (0.17)	7.41 (0.16)	>0.05	7.15-8.28
			mim.-max	6.69-7.38	6.88-7.64			7.22-7.62	7.17-7.54
	proline	2015	mean (SD)	4.84 (0.34)	5.02 (0.22)	>0.05	3.22-5.61	5.02 (0.12)	4.61 (0.36)	<0.05	3.10-5.47	3.10-5.83	4.8, 5.1
			mim.-max	4.53-5.29	4.78-5.30			4.89-5.22	4.18-5.14
		2016	mean (SD)	5.24 (0.22)	5.13 (0.24)	>0.05	4.54-5.32	5.21 (0.19)	4.99 (0.23)	>0.05	4.36-5.83
			mim.-max	4.88-5.44	4.81-5.44			5.08-5.55	4.73-5.33
	tryptophan	2015	mean (SD)	1.14 (0.07)	1.07 (0.07)	>0.05	0.63-1.19	1.09 (0.06)	1.13 (0.05)	>0.05	0.86-1.28	0.25-1.42	-
			mim.-max	1.02-1.21	1.01-1.18			1.04-1.17	1.07-1.19
		2016	mean (SD)	0.88 (0.05)	0.99 (0.05)	<0.05	0.88-1.35	0.93 (0.03)	0.97 (0.03)	>0.05	0.85-1.42
			mim.-max	0.82-0.94	0.91-1.06			0.88-0.67	0.94-1.00
Minerals (10)	Ca (mg/g)	2015	mean (SD)	0.16(0.02)	0.15 (0.01)	>0.05	0.12-0.17	0.14 (0.01)	0.134 (0.03)	>0.05	0.10-0.23	0.09-0.23	0.1-0.6
			mim.-max	0.13-0.17	0.13-0.16			0.13-0.15	0.11-0.18
		2016	mean (SD)	0.12 (0.010)	0.11 (0.003)	>0.05	0.12-0.14	0.11 (0.006)	0.11 (0.006)	>0.05	0.09-0.13
			mim.-max	0.10-0.13	0.11-0.12			0.10-0.12	0.09-0.10
	Mg (mg/g)	2015	mean (SD)	0.92 (0.08)	0.93 (0.05)	>0.05	0.69-1.81	0.12 (0.01)	0.11(0.01)	>0.05	0.58-1.56	0.58-1.81	0.2-1.7
			mim.-max	0.78-1.01	0.88-0.98			0.11-0.13	0.10-0.12
		2016	mean (SD)	0.83 (0.04)	0.89 (0.07)	>0.05	0.85-1.19	0.91 (0.02)	0.78 (0.02)	<0.05	0.98-1.19
			mim.-max	0.77-0.88	0.80-0.98			0.88-0.93	0.76-0.82
	P (mg/g)	2015	mean (SD)	2.50 (0.22)	2.45 (0.12)	>0.05	2.20-2.92	2.92 (0.16)	2.78 (0.19)	>0.05	1.45-3.40	1.45-3.40	0.7–3.2
			mim.-max	2.14-2.73	2.29-2.62			2.79-3.18	2.61-3.09
		2016	mean (SD)	2.13 (0.10)	2.35 (0.12)	<0.05	2.05-2.60	2.11 (0.06)	1.91(0.03)	<0.05	2.09-2.62
			mim.-max	1.90-2.38	2.19-2.48			2.06-2.18	1.89-1.96
	K (mg/g)	2015	mean (SD)	2.43 (0.16)	2.51 (0.12)	>0.05	1.72-4.55	2.40 (0.13)	2.22(0.19)	>0.05	1.76-3.53	1.64-4.55	0.7–3.2
			mim.-max	2.16-2.58	2.35-2.65			2.28-2.60	2.00-2.52
		2016	mean (SD)	2.50 (0.13)	2.42 (0.12)	>0.05	2.19-3.37	2.34 (0.13)	1.90 (0.09)	<0.05	1.64-3.29
			mim.-max	2.29-2.62	2.34-2.63			1.90-25.07	1.77-2.00
	S (mg/g)	2015	mean (SD)	0.50 (0.06)	0.71 (0.22)	<0.05	0.73-0.89	0.37 (0.09)	0.31 (0.12)	>0.05	0.86-1.20	0.62-1.20	0.3–2.2
			mim.-max	0.41-0.54	0.74-0.87			0.26-0.45	0.18-0.47
		2016	mean (SD)	0.92 (0.11)	0.92 (0.06)	>0.05	0.62-1.05	0.86 (0.04)	0.94 (0.06)	<0.05	0.78-1.15
			mim.-max	0.80-1.10	0.83-0.98			0.82-0.91	0.88-1.05
	Cu (µg/g)	2015	mean (SD)	2.41 (0.08)	2.41 (0.26)	>0.05	3.20-8.26	3.07 (0.29)	3.22 (0.53)	>0.05	3.40-7.19	1.93-8.26	1–7
			mim.-max	2.25-2.45	2.08-2.71			2.68 -3.49	2.82-4.15
		2016	mean (SD)	1.81 (0.41)	1.69 (0.14)	>0.05	2.00-3.06	1.67 (0.25)	1.11 (0.09)	<0.05	1.93-3.35
			mim.-max	1.43-2.41	1.46-1.83			1.47-2.07	0.98-1.20
	Fe (µg/g)	2015	mean (SD)	16.79 (1.40)	14.86 (0.91)	<0.05	9.78-19.01	16.89 (2.28)	16.38 (3.69)	>0.05	7.77-18.19	7.77-19.01	2–60
			mim.-max	15.46-18.38	13.52-15.77			13.22-18.89	12.83-21.89
		2016	mean (SD)	10.35 (1.05)	11.12 (2.39)	>0.05	8.14-16.00	12.45 (1.67)	10.88 (1.96)	>0.05	9.09-17.49
			mim.-max	8.85-11.59	8.64-14.30			10.07-14.26	8.51-13.80
	Mn (µg/g)	2015	mean (SD)	30.56 (3.37)	26.92 (1.30)	>0.05	32.32- 54.80-	33.92 (1.83)	33.29 (2.08)	>0.05	17.27-53.06	15.44-54.80	2–42
			mim.-max	24.69-33.11	25.30-28.71			32.41-37.02	30.88-36.50
		2016	mean (SD)	29.22 (1.86)	39.78 (6.41)	<0.05	16.72-38.10	17.27 (0.60)	15.48 (0.32)	<0.05	15.44-34.05
			mim.-max	25.92-30.41	32.47-46.35			16.65-18.13	15.20-15.95
	Na (µg/g)	2015	mean (SD)	196.40 (38.46)	108.02 (11.18)	<0.05	95.22-318.64	130.94(46.98)	160.89(27.08)	>0.05	66.85-168.67	31.54-318.64	-
			mim.-max	144.67-231.75	89.13-117.61			83.18-175.19	125.08-195.16
		2016	mean (SD)	39.22 (1.86)	39.78 (6.41)	>0.05	34.57-68.61	113.62 (11.56)	75.55 (5.30)	<0.05	31.54-131.56
			mim.-max	35.92-50.41	32.47-46.35			98.77-128.03	67.63-81.74
	Zn (µg/g)	2015	mean (SD)	18.58 (1.42)	17.19 (0.61)	>0.05	16.78-57.06	21.47 (2.16)	21.13(2.67)	>0.05	16.73-28.88	16.73-57.06	7–33
			mim.-max	16.79-20.12	16.30-17.67			18.96-24.84	18.64-25.51
		2016	mean (SD)	19.74 (2.68)	17.43 (0.32)	>0.05	17.49-28.00	18.48 (2.82)	18.15 (1.13)	>0.05	18.30-26.40
			mim.-max	16.49-22.48	17.10-17.90			16.43-23.43	16.93-19.93
Fatty acids (8)	14:0 (miristate)	2015	mean (SD)	0.269 (0.01)	0.34 (0.09)	>0.05	0.30-1.07	0.30 (0.22)	0.38 (0.03)	<0.05	0.26-0.75	0.26-1.07	0.5-1.1
			mim.-max	0.257-0.286	0.290-0.491			0.28-0.33	0.34-0.42
		2016	mean (SD)	0.38 (0.10)	0.43 (0.03)	>0.05	0.34-0.80	0.29 (0.03)	0.34 (0.03)	<0.05	0.32-0.89
			mim.-max	0.28-0.51	0.39-0.47			0.26-0.34	0.31-0.38
	16:0 (palmitate)	2015	mean (SD)	17.43 (0.13)	17.52 (0.04)	>0.05	8.47-29.98	17.23 (0.05)	17.39 (0.07)	<0.05	16.44-22.66	8.47-29.98	18.2-31.2
			mim.-max	17.32-17.65	17.45-17.56			17.17-17.31	17.28-17.47
		2016	mean (SD)	17.29 (0.25)	16.86 (0.17)	>0.05	15.02-18.79	17.54 (0.19)	17.48 (0.24)	>0.05	15.18-18.80
			mim.-max	16.91-17.57	16.59-17.07			17.33-17.83	17.29-17.75
	18:0 (stearate)	2015	mean (SD)	1.94 (0.09)	2.09 (0.07)	<0.05	1.99-3.69	2.11 (0.06)	2.55 (0.31)	<0.05	1.92-3.32	1.90-3.69	1.5-2.8
			mim.-max	1.82-2.06	2.03-2.18			2.03-2.16	2.33-2.09
		2016	mean (SD)	2.23 (0.36)	0.30 (0.16)	>0.05	1.96-2.72	2.01 (0.21)	2.34 (0.32)	>0.05	1.90-2.66
			mim.-max	1.83-2.66	2.04-2.43			1.76-2.24	1.88-2.67
	18:1 (oleate)	2015	mean (SD)	40.06(0.27)	39.14 (0.12)	<0.05	35.75-69.66	38.64 (0.04)	39.31 (0.17)	<0.05	33.84-46.11	33.84-69.66	30.9-42.0
			mim.-max	39.65-40.39	38.96-39.24			38.61-38.70	39.08-39.47
		2016	mean (SD)	39.60 (0.78)	40.44 (0.71)	>0.05	35.81-45.38	39.43 (0.55)	38.70 (0.65)	>0.05	37.47-45.17
			mim.-max	38.64-40.51	39.51-41.24			38.87-40.08	37.80-39.37
	18:2 (linoleate)	2015	mean (SD)	37.79 (0.17)	38.55 (0.26)	<0.05	32.77-58.15	39.01 (0.07)	37.68 (0.22)	<0.05	31.65-39.55	31.45-58.15	26.1-39.0
			mim.-max	37.60-37.99	38.25-38.90			38.92-39.10	37.38-37.90
		2016	mean (SD)	35.01 (0.67)	34.30 (0.35)	>0.05	31.65-36.72	35.78 (0.33)	35.70 (0.49)	>0.05	31.45-36.33
			mim.-max	34.20-35.71	33.92-34.74			35.29-36.13	34.92-36.23
	18:3 (linolenate)	2015	mean (SD)	1.37 (0.01)	1.35 (0.01)	>0.05	1.53-3.02	1.55 (0.01)	1.53 (0.02)	>0.05	1.23-2.39	1.11-3.02	0.9-1.6
			mim.-max	1.35-1.38	1.34-1.36			1.54-1.56	1.51-1.56
		2016	mean (SD)	1.32 (0.01)	1.28 (0.02)	<0.05	1.16-1.40	1.36 (0.01)	0.31 (0.03)	<0.05	1.11-1.40
			mim.-max	1.30-1.34	1.26-1.30			1.35-1.37	1.27-1.34
	20:0 (arachidate)	2015	mean (SD)	0.52 0.034	0.51 (0.01)	>0.05	0.59-1.38	0.57 (0.03)	0.62 (0.02)	<0.05	0.50-0.79	0.50-1.38	0.2-0.6
			mim.-max	0.48-0.56	0.49-0.51			0.53-0.61	0.59-0.64
		2016	mean (SD)	0.54 (0.03)	0.56 (0.02)	>0.05	0.57-0.74	0.49 (0.01)	0.50 (0.01)	>0.05	0.51-0.71
			mim.-max	0.51-0.58	0.53-0.60			0.48-0.51	0.47-0.51
	20:1 (eicosenoate)	2015	mean (SD)	0.66 (0.04)	0.51 (0.02)	>0.05	0.37-1.66	0.60 (0.050)	0.55 (0.05)	>0.05	0.34-0.90	0.34-1.66	0.4-0.6
			mim.-max	0.61-0.70	0.50-0.53			0.52-0.65	0.52-0.64
		2016	mean (SD)	0.65 (0.07)	0.72 (0.07)	>0.05	0.58-0.94	0.60 (0.05)	0.63 (0.08)	>0.05	0.57-0.75
			mim.-max	0.59-0.79	0.64-0.80			0.54-0.66	0.54-0.75
Vitamins (8)	α-tocopherol (µg/g)	2015	mean (SD)	7.80 (0.45)	9.01 (1.36)	>0.05	6.99-22.75	7.74 (0.93)	8.43 (0.37)	>0.05	12.71-15.58	6.39-22.75	8.9-21
			mim.-max	7.11-8.26	6.94-10.32			6.87-9.23	7.99-8.99
		2016	mean (SD)	15.83 (2.04)	13.99 (4.50)	>0.05	6.39-21.38	12.79 (0.88)	10.22 (2.32)	>0.05	10.46-17.40
			mim.-max	13.21-18.58	6.25-17.39			9.88-14.51	8.17-13.77
	β-tocopherol (µg/g)	2015	mean (SD)	1.09 (0.05)	1.18 (0.09)	>0.05	1.02-1.46	1.12 (0.03)	1.17 (0.04)	>0.05	0.96-1.22	0.95-1.60	-
			mim.-max	1.01-1.13	1.05-1.27			1.07-1.13	1.10-1.23
		2016	mean (SD)	1.09 (0.01)	1.16 (0.07)	>0.05	1.00-1.60	0.99 (0.26)	1.04 (0.07)	>0.05	0.95-1.29
			mim.-max	1.07-1.11	1.06-1.22			0.55-1.22	0.96-1.17
	γ-tocopherol (µg/g)	2015	mean (SD)	1.28 (0.05)	1.45 (0.16)	>0.05	1.60-3.62	1.29 (0.07)	1.36 (0.06)	>0.05	1.28-2.41	1.28-3.73	-
			mim.-max	1.20-1.33	1.25-1.64			1.22-1.39	1.31-1.42
		2016	mean (SD)	1.98 (0.08)	1.90 (0.26)	>0.05	1.37-3.73	1.75 (0.10)	1.60 (0.15)	>0.05	1.81-3.26
			mim.-max	1.88-2.08	1.50-2.14			1.63-1.84	1.49-1.86
	δ-tocopherol (µg/g)	2015	mean (SD)	0.54 (0.004)	0.55 (0.01)	>0.05	0.68-0.83	0.53 (0.01)	0.53 (0.02)	>0.05	0.54-0.57	0.54-0.83	-
			mim.-max	0.53-0.54	0.54-0.57			0.52-0.54	0.51-0.55
		2016	mean (SD)	0.73 (0.004)	0.74 (0.004)	>0.05	0.72-0.78	0.63 (0.01)	0.64 (0.01)	>0.05	0.63-0.68
			mim.-max	0.73-0.74	0.73-0.74			0.63-0.65	0.63-0.65
	Vitamin B1 (thiamin HCl, µg/g)	2015	mean (SD)	2.44 (0.03)	2.41 (0.04)	>0.05	1.62-4.87	2.43 (0.04)	2.42 (0.08)	>0.05	2.79-5.46	1.62-6.21	3.6-8.1
			mim.-max	2.40-2.47	2.35-2.47			2.38-0.48	2.32-2.53
		2016	mean (SD)	3.73 (0.48)	3.71 (0.36)	>0.05	3.54-5.45	3.64 (0.53)	3.43 (0.18)	>0.05	3.44-6.21
			mim.-max	3.36-4.58	3.42-4.31			3.23-4.54	3.16-3.66
	Vitamin B2 (riboflavin, µg/g)	2015	mean (SD)	0.28 (0.02)	0.25 (0.02)	>0.05	0.44-0.59	0.27 (0.01)	0.27 (0.01)	>0.05	0.18-0.40	0.18-0.59	0.2-0.7
			mim.-max	0.26-0.31	0.24-0.28			0.26-0.28	0.26-0.29
		2016	mean (SD)	0.44 (0.03)	0.46 (0.03)	>0.05	0.28-0.50	0.44 (0.03)	0.46 (0.03)	>0.05	0.24-0.45
			mim.-max	0.39-0.48	0.42-0.48			0.39-0.48	0.42-0.48
	Vitamin B3 (niacin, µg/g)	2015	mean (SD)	38.22 (2.75)	37.62 (3.16)	>0.05	34.86-43.94	34.44 (1.26)	35.85 (1.34)	>0.05	36.27-84.39	32.53-84.39	50.4-134.7
			mim.-max	35.17-42.35	33.41-41.77			32.72-36.24	34.94-38.17
		2016	mean (SD)	36.50 (5.54)	36.64 (5.33)	>0.05	32.53-37.30	36.50 (5.54)	36.64 (5.33)	>0.05	32.53-36.30
			mim.-max	35.93-37.17	36.30-37.09			35.93-37.17	36.30-37.09
	Vitamin B7 (biotin, µg/g)	2015	mean (SD)	0.08 (0.01)	0.13 (0.04)	<0.05	0.04-0.15	0.11 (0.01)	0.11 (0.02)	>0.05	0.01-0.11	0.01-0.15	0.05-0.12
			mim.-max	0.06-0.09	0.09-0.19			0.10-0.13	0.08-0.13
		2016	mean (SD)	0.05(0.003)	0.056(0.003)	<0.05	0.03-0.09	0.05 (0.007)	0.06(0.009)	>0.05	0.03-0.09
			mim.-max	0.043-0.051	0.053-0.060			0.04-0.06	0.04-0.07
Anti- nutrients (2)	phytic acid %	2015	mean (SD)	1.07 (0.08)	1.08 (0.10)	>0.05	0.67-2.31	1.27 (0.11)	1.28 (0.08)	>0.05	0.77-1.38	0.67-1.39	-
			mim.-max	0.96-1.13	0.97-1.17			0.05-1.14	0.04-1.17
		2016	mean (SD)	1.07 (0.07)	1.10 (0.03)	>0.05	0.93-1.38	0.98 (0.07)	0.98 (0.03)	>0.05	0.97-1.39
			mim.-max	0.95-1.14	1.07-1.15			0.93-1.11	0.93-1.02
	Trypsin inhibitor (TIU/mg)	2015	mean (SD)	0.032(0.001)	0.031(0.001)	>0.05	0.03-0.07	0.030(0.001)	0.029(0.001)	>0.05	0.02-0.05	0.02-0.07	-
			mim.-max	0.031-0.033	0.029-0.034			0.028-0.031	0.028-0.030
		2016	mean (SD)	0.03 (0.00)	0.026(0.001)	>0.05	0.02-0.03	0.026(0.001)	0.03 (0.001)	<0.05	0.02-0.03
			mim.-max	0.025-0.027	0.02-0.03			0.025-0.028	0.027-0.031
Data are mean ± SD (n=15). Statistically significant differences are highlighted in bold font (p < 0.05).
The values of fatty acids are indicated as a percentage of the total fatty acids.
*Significant difference was tested between two treatment group with 95% confidence level (p, 0.05) by SAS package analysis.
**Range denotes the lowest and highest mean values across two sites for two years.
***OECD (2004, 2016). Consensus Document on Compositional Considerations For New Varieties Of Rice

## Sheet: Table S3
Table S3. The SIMPER analysis of average dissimilarity and analytes contribution % to the similarity between study groups
Dissimilarity (%)	year vs. year		site vs. site		Bt rice vs. non-Bt rice		Bt rice vs. Ref		non-Bt rice vs. Ref
Proximate	IDF	17.92	starch	15.09	moist	20.83	moist	23.03	moist	19.015
	starch	14.2	fat	14.16	fat	20.1	starch	12.94	fat	19
	fat	14.09	Carbo	14.16	IDF	15.02	IDF	12.685	starch	11.77
	moist	13.54	IDF	14.14	starch	10.665	fat	11.165	cFiber	11.51
	SDF	12.92	moist	13.37	cFiber	8.55	Carbo	10.13	IDF	10.97
	Carbo	11.99	SDF	11.93	Carbo	7.71	cFiber	10.04	Carbo	9.895
			cFiber	10.1	Ash	7.29	SDF	8.23
average disimilarity	3.62		2.79		2.455		3.07		3.2
Amino acids	Trp	21.41	Trp	25.495	Tyr	14.3	Trp	19.43	Trp	20.075
	Val	13.865	Val	16.81	Trp	10.7	Val	12.105	Val	12.85
	Pro	9.73	Tyr	7.61	Pro	7.51	Tyr	9.255	Tyr	10.615
	Tyr	7.325	Pro	6.81	Cys	7.44	Pro	8.525	Pro	8.77
	Lys	6.06	Met	6.705	Met	7.075	Arg	6.305	Lys	6.515
	Met	5.525	Lys	4.39	Lys	6.6	Lys	6.185	Met	5.545
	Ile	5.25	Cys	3.935	Arg	5.155	Met	5.295	Arg	4.4
	Arg	4.35	Arg	3.58	Glu	4.82	Cys	4.685	Ile	3.955
	Cys	4.11	Glu	3.465	Val	4.675	His	4.075	His	3.845
	Asp	3.51	Ile	3.165	Ile	4.59	Asp	3.975	Cys	3.66
	Gly	3.25	His	3.14	Phe	4.005	Ile	3.8	Glu	3.47
	Ala	3.1	Asp	2.995	Ser	3.95	Gly	3.53	Asp	3.335
	His	3.01	Gly	2.63	His	3.815	Glu	3.335	Gly	3.13
	Ser	2.82			Gly	3.785	Ser	2.63	Ser	2.61
					Leu	3.02	Phe	2.49
average disimilarity	1.19		0.985		0.485		0.99		0.93
Fatty acids	14:0 (miristate)	20.425	14:0 (miristate)	20.575	18:0 (sterate)	21.735	14:0 (miristate)	22.675	14:0 (miristate)	20.575
	18:1 (oleate)	14.82	18:0 (sterate)	14.55	20:1 (eicosenoate)	16.48	18:1 (oleate)	12.695	18:1 (oleate)	13.705
	16:0 (palmitate)	12.65	20:1 (eicosenoate)	13.915	18:2 (linoleate)	9.72	16:0 (palmitate)	12.01	20:1 (eicosenoate)	12.65
	18:2 (linoleate)	9.545	16:0 (palmitate)	12.865	18:1 (oleate)	9.29	20:1 (eicosenoate)	11.565	16:0 (palmitate)	12.44
	18:0 (sterate)	0.75	18:2 (linoleate)	9.75	20:0 (arachidate)	9.22	20:0 (arachidate)	10.365	20:0 (arachidate)	10.35
			20:0 (arachidate)	9.14	16:0 (palmitate)	9.055
average disimilarity	1.535		1.415		0.92		1.525		1.315
Minerals	Na	12.3875	Fe	25.495	Ca	9.0525	Fe	9.445	K	11.8675
	K	9.035	S	15.3375	Mn	7.575	Ca	9.0525	Cu	10.14
	Mg	8.37	Na	15.3375	Cu	6.265	Mn	7.575	Mn	8.7425
	Mn	7.325	K	14.55	S	7.1825	S	7.1825	S	7.72
	S	5.525	Mg	13.915	Zn	5.155	Cu	6.265	Zn	4.4
	Cu	5.25	Cu	13.37	Na	4.68	Zn	5.155	Fe	3.955
	Zn	4.535	Zn	11.93	Fe	9.445	Na	4.675	Na	3.845
	Ca	3.51	Ca	10.16
	Fe	3.465	Mn	8.385
average disimilarity	1.51		1.32		1.295		1.6		1.215
Vitamins	α-toco	21.38	α-toco	21.565	α-toco	28.86	α-toco	22.995	α-tocol	23.3
	B1	16.605	B1	14.25	B7	16.41	B1	13.935	B7	15.295
	√-toco	14.1	√-toco	14.025	B3	12.325	√-toco	12.95	B1	13.105
	B3	12.315	B2	12.775	B1	11.97	B7	12.16	√-toco	12.07
	B2	10.595	B3	10.08	β-toco	9.46	B3	11.11	B3	11.15
	B7	9.835	B7	9.97	B2	8.12	β-toco	10.31	B2	10.055
	β-toco	7.68	δ-toco	8.785	√-toco	7.94	B2	9.985	β-toco	8.67
	δ-toco	7.485	β-toco	8.555	δ-toco	4.92	δ-toco	6.555	δ-toco	6.355
average disimilarity		3.33		2.805		1.81		2.665		2.8
Anti-nutrients	trypsin IH	93.335	trypsin IH	93.205	trypsin IH	93.85	trypsin IH	93.38	trypsin IH	93.39
	phytic acid	6.665	phytic acid	6.795	phytic acid	6.15	phytic acid	6.62	phytic acid	6.61
average disimilarity	1.53		1.24		0.54		0.985		1.045
